# Supplementary material for: Isoprenoid biosynthesis regulation in poplars by methylerythritol phosphate and mevalonic acid pathways
Source: Front Plant Sci. 2022 Sep 30;13:968780. doi: 10.3389/fpls.2022.968780 (PMC9562105; doi:10.3389/fpls.2022.968780)
Supplement: Supplementary file 10 [file Table_1.XLS]

## Sheet: Sheet1
Movahedi et al.
Table 1: Primers used in this study
primer	Direction	Nucleotide sequence(5'-3')
PtHMGR	Forward	ATGGAGGGGACTCGCC
PtHMGR	Reverse	TTATGAAGAAACCTTGGCAACA
Actin	Forward	GCCATCTCTCATCGGAATGGAA
Actin	Reverse	AGGGCAGTGATTTCCTTGCTCA
pGWB9-PtHMGR	Forward	GGGGACAAGTTTGTACAAAAAAGCAGGCTCCATGGAGGGGACTCGCC
pGWB9-PtHMGR	Reverse	GGGGACCACTTTGTACAAGAAAGCTGGGTTTATGAAGAAACCTTGGCAA
DXR	Forward	TTGAAAAGGGTAGCAGAGTC
DXR	Reverse	TTGTTCTCCCTCTTGCTCAC
DXR	Reverse	TTGTTCTCCCTCTTGCTCAC
HDS	Forward	TCTGTTGCGTTGCGAGTATC
HDS	Reverse	AAGACTGCCATGGTTTGTCC
HDR	Forward	TAACACCTCCCACCTCCAAG
HDR	Reverse	TAAGGGCATCTTCGACAACC
MCT	Forward	ACTGCCAGGAAAGGAGAGAC
MCT	Reverse	ACCAAGTACAGCAGCTCCAT
CMK	Forward	TTCTCATAAAGCCCCCACAG
CMK	Reverse	AGCAGGGGGCTCTAAATCAT
DXS	Forward	CTGCACTGTGTTTCCGTTTC
DXS	Reverse	GACGCTATTGACATGAGCAG
AACT	Forward	CCTCCACAAATCCCTGAAGA
AACT	Reverse	CCCACACCATAACCCTGTTC
HMGS	Forward	GTCTGCAATAGCTGGGAAGC
HMGS	Reverse	GTGTTCATCGGTAGGCGTTT
MVD	Forward	ATGGGTGAGGATGGTGACTG
MVD	Reverse	ATTGAGCCACATCCGATCCT
MVK	Forward	GCAAACCCTATGGGGAAAAT
MVK	Reverse	TGCATCAAAACATGGAAGGA
IDI	Forward	CGGGTTGTTGGTCATGACTC
IDI	Reverse	CTCTGTGCAGCATTCCTCAC
GPS	Forward	AAGCTCACTCTGATGGGGAC
GPS	Reverse	TGATAGCCTCCTTGTGTGGG
GPPS	Forward	TGAAACGGAAACTGGCAGTG
GPPS	Reverse	TACTGCCACCTTATTGCCCA
FPS	Forward	TGGACTACAATGTGCCTGGA
FPS	Reverse	TAAGACCAACCTTGGGCAAC
CaMV35S	Forward	GACGCACAATCCCACTATCC
