# Supplementary material for: Isoprenoid biosynthesis regulation in poplars by methylerythritol phosphate and mevalonic acid pathways
Source: Front Plant Sci. 2022 Sep 30;13:968780. doi: 10.3389/fpls.2022.968780 (PMC9562105; doi:10.3389/fpls.2022.968780)
Supplement: Supplementary file 11 [file Table_2.XLS]

## Sheet: Sheet1
Movahedi et al.
Table 2 : Table of data analyses used in phenotypic changes evaluation. a, Stem diameter data analyses. b, Stem length data analyses.
a
Tukey's multiple comparisons test	Mean Diff.	95.00% CI of diff.	Below threshold?	Summary	Adjusted P Value
WT vs. PtHMGR-OEs	-0.5254	-1.078 to 0.02760	No	ns	0.0664
WT vs. PtDXR-OEs	-0.5766	-1.130 to -0.02351	Yes	*	0.0389
PtHMGR-OEs vs. PtDXR-OEs	-0.05111	-0.6042 to 0.5019	No	ns	0.9739
b
WT vs. PtHMGR-OEs	-21.36	-35.87 to -6.839	Yes	**	0.0019
WT vs. PtDXR-OEs	-44.14	-58.65 to -29.62	Yes	****	<0.0001
PtHMGR-OEs vs. PtDXR-OEs	-22.78	-37.30 to -8.264	Yes	***	0.0009
